# Supplementary material for: Transcriptomic Profiling Highlights the ABA Response Role of BnSIP1-1 in Brassica napus
Source: Int J Mol Sci. 2023 Jun 26;24(13):10641. doi: 10.3390/ijms241310641 (PMC10342154; doi:10.3390/ijms241310641)
Supplement: Supplementary file 1 [file ijms-24-10641-s001.zip]

Archive with 3 entries (3 files):
- Figure S1.pdf
- Figure S2.pdf
- supplementary_table.xlsx
